# Supplementary material for: Influence of Coating and Size of Magnetic Nanoparticles on Cellular Uptake for In Vitro MRI
Source: Nanomaterials (Basel). 2021 Oct 28;11(11):2888. doi: 10.3390/nano11112888 (PMC8625532; doi:10.3390/nano11112888)
Supplement: Supplementary file 1 [file nanomaterials-11-02888-s001.zip]

Archive with 1 entries (1 files):
- nanomaterials-1407792-supplementary update.pdf
